# Supplementary material for: Interindividual differences in incentive sensitivity moderate motivational effects of competition and cooperation on motor performance
Source: PLoS One. 2020 Sep 18;15(9):e0237607. doi: 10.1371/journal.pone.0237607 (PMC7500601; doi:10.1371/journal.pone.0237607)
Supplement: S1 Data — (CSV) [file pone.0237607.s001.csv]

ID	Ach	Aff	Pow	Condition	Baseline	Manipulation	Age	Sex	VE_1	VE_2	Improvement	Condition_No
12	3	-3.63636363636364	-2	Power	323	345	23	m	29.1995872406974	23.3051667151564	22	1
13	5	4.72727272727273	4	Power	203	232	20	m	25.4871072297622	27.2535613707578	29	1
14	1	-2.72727272727273	-1	Power	167	199	22	m	27.2818351281293	27.7384599319702	32	1
15	5	2.54545454545455	4	Power	91	176	21	m	27.3034968703576	33.0073486101078	85	1
16	4	5.54545454545455	3	Power	275	310	28	m	23.5306234946022	25.683143462218	35	1
17	0	-2.36363636363636	-2	Power	220	253	21	m	27.9464492665953	32.2156140640437	33	1
19	5	5.72727272727273	3	Power	139	178	22	m	29.5757814525273	27.0598335905933	39	1
20	6	0.454545454545455	4	Power	235	321	25	m	22.7176721133239	21.2886158078219	86	1
21	4	3.54545454545455	5	Power	255	264	21	m	22.0168525592371	23.7827386337148	9	1
22	5	3.72727272727273	3	Power	237	226	23	m	24.6851966253255	23.0033024393308	-11	1
23	3	-0.636363636363636	3	Power	250	291	22	m	28.1509503890231	26.0477465793732	41	1
24	2	1.45454545454546	5	Affiliation	245	345	22	m	24.4938501037429	23.5380854552459	100	-1
26	3	0.363636363636364	3	Affiliation	59	66	22	m	33.1936781411547	31.8417470913088	7	-1
27	0	4.81818181818182	1	Affiliation	384	423	27	m	15.7207934087358	16.0752475618342	39	-1
28	2	1.63636363636364	9	Power	378	385	23	m	16.4911433769645	16.4943521612413	7	1
29	5	-1.54545454545454	4	Power	229	219	22	m	23.8672416802424	25.7613720823293	-10	1
30	-1	-0.454545454545454	2	Power	218	211	22	m	25.3469019915152	28.7529330497712	-7	1
31	4	4.81818181818182	5	Power	305	313	23	m	27.3968607832936	22.5900987328022	8	1
32	3	-3.63636363636364	-2	Power	141	166	25	m	34.6602745158179	31.445577647607	25	1
33	2	-2.72727272727273	2	Power	230	278	28	m	32.2755015938283	27.3005310816167	48	1
34	7	6.72727272727273	4	Affiliation	258	279	22	m	25.5432460371388	21.6640749521869	21	-1
35	0	3.54545454545455	0	Affiliation	267	285	24	m	26.9630409455434	25.1558041790809	18	-1
36	3	2.81818181818182	-1	Power	176	184	24	m	26.7073495650125	28.4498532571654	8	1
37	1	3.81818181818182	-1	Power	248	145	25	m	26.314070962923	31.1660291823817	-103	1
38	3	-0.363636363636363	2	Power	346	331	24	m	22.600977992818	22.6332824622193	-15	1
39	4	1.36363636363636	4	Power	279	275	22	m	23.8196659831906	20.5333112380939	-4	1
40	0	1.36363636363636	1	Affiliation	283	321	28	m	21.4099153878992	24.3381166624736	38	-1
41	7	-1.72727272727273	3	Power	172	198	23	m	25.9286116955602	29.933449130455	26	1
42	7	0.181818181818183	5	Affiliation	275	288	20	m	21.9353349066725	24.6189897206014	13	-1
43	6	-0.454545454545454	1	Power	168	216	20	m	23.8160109235211	29.3992227775983	48	1
44	8	1.54545454545455	4	Power	252	268	23	m	30.4559560928759	27.14581377645	16	1
45	10	1.90909090909091	10	Power	200	225	23	m	35.5940790989867	25.1224098913843	25	1
46	5	-0.454545454545454	7	Affiliation	267	322	27	m	27.091418515092	23.6059144499359	55	-1
47	-1	-2.45454545454545	-3	Power	158	227	25	m	26.211191795216	26.2248057982295	69	1
49	5	0.545454545454546	8	Power	226	274	20	m	29.65877396099	24.5323608714397	48	1
50	6	3.63636363636364	4	Power	279	239	24	m	24.5452116462969	28.3940124730302	-40	1
51	5	3.72727272727273	3	Affiliation	397	422	26	m	16.3314285062297	16.4982345544351	25	-1
52	5	4.45454545454546	8	Affiliation	323	373	25	m	22.2374448962115	19.7504476211228	50	-1
53	1	2.72727272727273	2	Affiliation	301	384	26	m	22.3339175177153	18.9430243927138	83	-1
54	1	-4.81818181818182	-2	Affiliation	280	267	26	m	22.5684625097694	22.6405803815166	-13	-1
55	-1	-3	-2	Power	186	223	23	m	30.8730638374158	30.4701056120015	37	1
57	0	2.81818181818182	7	Power	164	192	21	m	27.7853791643974	29.5756553975128	28	1
59	2	4.72727272727273	5	Power	157	161	22	m	29.4411604033656	23.6989349098057	4	1
60	5	-2.63636363636364	2	Power	187	239	23	m	25.3883330136156	29.2705650953503	52	1
61	5	1.72727272727273	6	Affiliation	115	102	20	m	36.5594259162388	34.4121070779289	-13	-1
62	2	-0.363636363636363	4	Affiliation	177	148	24	m	25.8671585823287	28.9291425044344	-29	-1
63	3	1.72727272727273	1	Affiliation	419	415	22	m	17.546402893521	13.4218563384149	-4	-1
64	4	4	10	Affiliation	187	248	36	m	29.4730365544887	25.0614571770199	61	-1
65	5	2	9	Affiliation	210	224	25	m	32.0598541263527	24.3120429610702	14	-1
66	9	6	3	Affiliation	231	259	22	m	30.5167193566999	28.4945600120231	28	-1
67	6	-4	5	Affiliation	266	285	24	m	29.1206486068245	24.1523025325894	19	-1
68	8	4	3	Affiliation	224	235	31	m	28.1366343937278	28.6889294327155	11	-1
69	2	-1	1	Affiliation	286	316	32	m	27.1395193623369	20.9903118263612	30	-1
70	5	3	3	Affiliation	322	384	27	m	17.7240048045984	21.3729108483528	62	-1
71	5	1	-1	Affiliation	267	223	22	m	27.9454056102257	26.0664878117614	-44	-1
72	-3	0	4	Affiliation	166	185	22	m	29.6769823745051	27.2327868715967	19	-1
73	1	-3	4	Affiliation	264	342	22	m	27.8027394069136	20.7820057642067	78	-1
74	1	-1	1	Affiliation	303	344	23	m	25.9938285144723	19.1114773383538	41	-1
75	6	0	1	Affiliation	229	267	23	m	22.2632748598404	21.4035159048177	38	-1
76	8	-2	2	Affiliation	215	207	23	m	26.7627325454455	29.4241739159591	-8	-1
77	0	4	-1	Affiliation	273	299	26	m	26.5896006775515	21.8251799087296	26	-1
78	4	0	-1	Affiliation	272	274	23	m	25.123859473554	22.3612879969129	2	-1
79	2	-3	-2	Affiliation	272	277	29	m	24.0178782362047	22.4197051447146	5	-1
